# Supplementary material for: Blue, Yellow, and Red Carbon Dots from Aromatic Precursors for Light-Emitting Diodes
Source: Molecules. 2023 Mar 26;28(7):2957. doi: 10.3390/molecules28072957 (PMC10096300; doi:10.3390/molecules28072957)
Supplement: Supplementary file 1 [file molecules-28-02957-s001.zip]

Archive with 1 entries (1 files):
- molecules-2291825-supplementary.pdf
